# Supplementary material for: The Role of Fractalkine in the Regulation of Endometrial Iron Metabolism in Iron Deficiency
Source: Int J Mol Sci. 2023 Jun 8;24(12):9917. doi: 10.3390/ijms24129917 (PMC10298019; doi:10.3390/ijms24129917)
Supplement: Supplementary file 1 [file ijms-24-09917-s001.zip]

Archive with 1 entries (1 files):
- ijms-2425606-supplementary.pdf
